# Supplementary material for: The Drosophila melanogaster enzyme glycerol-3-phosphate dehydrogenase 1 is required for oogenesis, embryonic development, and amino acid homeostasis
Source: G3 (Bethesda). 2022 May 10;12(8):jkac115. doi: 10.1093/g3journal/jkac115 (PMC9339270; doi:10.1093/g3journal/jkac115)
Supplement: jkac115_Table_S1 [file jkac115_table_s1.zip]

Archive with 1 entries (1 files):
- Table_S1_G3-2022-403283.csv
